# Supplementary material for: DNA passes through cohesin’s hinge as well as its Smc3–kleisin interface
Source: eLife. 2022 Sep 12;11:e80310. doi: 10.7554/eLife.80310 (PMC9467508; doi:10.7554/eLife.80310)
Supplement: Source data 1. [file elife-80310-data1.zip]

Archive with 36 entries (36 files):
- Figure 1B  -  source data.jpg
- Figure 1B - source data cropped.png
- Figure 1C - source data.jpg
- Figure 1C - source data cropped.png
- Figure 1 - figure supplement 1C repeat 1 - source data.xls
- Figure 1 - figure supplement 1C repeat 2 - source data.xls
- Figure 1 - figure supplement 1C repeat 3 - source data.xls
- Figure 1 - figure supplement 1C repeat 4 - source data.xls
- Figure 2C - source data.scn
- Figure 2C - source data cropped.png
- Figure 2D - source data.scn
- Figure 2D - source data cropped.png
- Figure 2E - source data.scn
- Figure 2E - source data cropped.png
- Figure 2 - figure supplement 1A - source data.scn
- Figure 2 - figure supplement 1A - source data cropped.png
- Figure 2F - source data.scn
- Figure 2F - source data croppped.png
- Figure 2G - source data.scn
- Figure 2G - source data cropped.png
- Figure 3A - source data.jpg
- Figure 3A - source data cropped.png
- Figure 3B - source data.jpg
- Figure 3B - source data cropped.png
- Figure 3C - source data.jpg
- Figure 3C - source data cropped.png
- Figure 3E - source data.scn
- Figure 3E - source data cropped.png
- Figure 3 - figure supplement 2C - source data.jpg
- Figure 3 - figure supplement 2C - source data cropped.jpg
- Figure 3F - source data.scn
- Figure 3F - source data cropped.png
- Figure 3G - source data.scn
- Figure 3G - source data cropped.png
- Figure 3H - source data.scn
- Figure 3H - source data cropped.png
